# Supplementary material for: catena-Poly[[dimethyl­bis­(thio­cyanato-κN)tin(IV)]-μ-(4,4′-bipyridine-κ2 N:N′)]
Source: Acta Crystallogr Sect E Struct Rep Online. 2011 Feb 19;67(Pt 3):m350. doi: 10.1107/S1600536811005459 (PMC3052023; doi:10.1107/S1600536811005459)
Supplement: Supplementary file 1 [file e-67-0m350-sup1.cif]

##############################################################################
###                                                                        ###
###        Electronic paper (Acta Crystallographica Section E)             ###
###                                                                        ###
##############################################################################
#                                                                            #
# This CIF contains the data in a paper accepted for publication in Acta     #
# Crystallographica Section E. It conforms to the requirements of Notes      #
# for Authors for Section E, and has been peer reviewed under the auspices   #
# of the IUCr Commission on Journals.                                        #
#                                                                            #
# Full details of the Crystallographic Information File format               #
# are given in the paper "The Crystallographic Information File (CIF):       #
# a New Standard Archive File for Crystallography" by S. R. Hall, F. H.      #
# Allen and I. D. Brown [Acta Cryst. (1991), A47, 655-685].                  #
#                                                                            #
# The current version of the core CIF dictionary is obtainable from          #
# ftp://ftp.iucr.org/pub/cif_core.dic. The current version number is 2.4.    #
#                                                                            #
# Software is freely available for graphical display of the structure(s) in  #
# this CIF.  For information consult the CIF home page http://www.iucr.org/  #
# cif/home.html                                                              #
#                                                                            #
# This file may be used for bona fide research purposes within the           #
# scientific community so long as proper attribution is given to the journal # 
# article from which it was obtained.                                        #
#                                                                            #
##############################################################################
                                             
data_global
_audit_creation_method     SHELXL-97
_journal_date_recd_electronic     2011-02-05
_journal_date_accepted     2011-02-14
_journal_name_full     'Acta Crystallographica, Section E'
_journal_year     2011
_journal_volume     67
_journal_issue      3
_journal_page_first     m350
_journal_page_last     m350
_journal_paper_category     QM
_journal_coeditor_code     SI2334
_publ_contact_author
;
     Dr. Seik Weng Ng
     Department of Chemistry
     University of Malaya
     50603 Kuala Lumpur
     Malaysia
;
_publ_contact_author_email     seikweng@um.edu.my
_publ_contact_author_fax     '03 7967 4193'
_publ_contact_author_phone     '03 7967 6778'
_publ_section_title
;\
<i>catena</i>-Poly[[dimethylbis(thiocyanato-\k<i>N</i>)tin(IV)]-\m-(4,4'-\
bipyridine-\k^2^<i>N</i>:<i>N</i>')]
;
loop_
    _publ_author_name
    _publ_author_address
    'Najafi, Ezzatollah'
;
Department of Chemistry
General Campus
Shahid Beheshti University
Tehran 1983963113
Iran
;
    'Amini, Mostafa M.'
;
Department of Chemistry
General Campus
Shahid Beheshti University
Tehran 1983963113
Iran
;
    'Ng, Seik Weng'
;
Department of Chemistry
University of Malaya
50603 Kuala Lumpur
Malaysia
;
data_I
_audit_creation_method     SHELXL-97
_chemical_name_systematic
;
<i>catena</i>-Poly[[dimethylbis(thiocyanato-\k<i>N</i>)tin(IV)]-
\m-(4,4'-bipyridine-\k^2^<i>N</i>:<i>N</i>')]
;
_chemical_name_common     ?
_chemical_formula_moiety     'C14 H14 N4 S2 Sn'
_chemical_formula_sum     'C14 H14 N4 S2 Sn'
_chemical_formula_iupac     '[Sn (C H3)2 (N C S)2 (C10 H8 N2)]'
_chemical_formula_weight     421.10
_chemical_melting_point     ?
_symmetry_cell_setting     monoclinic
_symmetry_space_group_name_H-M     'C 2/m'
_symmetry_space_group_name_Hall     '-C 2y'
loop_
    _symmetry_equiv_pos_as_xyz
    'x, y, z'
    '-x, y, -z'
    'x+1/2, y+1/2, z'
    '-x+1/2, y+1/2, -z'
    '-x, -y, -z'
    'x, -y, z'
    '-x+1/2, -y+1/2, -z'
    'x+1/2, -y+1/2, z'
_cell_length_a     10.8697(8)
_cell_length_b     7.7741(6)
_cell_length_c     11.3979(8)
_cell_angle_alpha     90.00
_cell_angle_beta     115.8170(10)
_cell_angle_gamma     90.00
_cell_volume     867.00(10)
_cell_formula_units_Z     2
_cell_measurement_reflns_used     3765
_cell_measurement_theta_min     3.8
_cell_measurement_theta_max     28.3
_cell_measurement_temperature     295(2)
_exptl_crystal_description     Prism
_exptl_crystal_colour     Colorless
_exptl_crystal_size_max     0.30
_exptl_crystal_size_mid     0.20
_exptl_crystal_size_min     0.10
_exptl_crystal_density_diffrn     1.613
_exptl_crystal_density_meas     ?
_exptl_crystal_density_method     'not measured'
_exptl_crystal_F_000     416
_exptl_absorpt_coefficient_mu     1.712
_exptl_absorpt_correction_type     multi-scan
_exptl_absorpt_process_details     '(SADABS; Sheldrick, 1996)'
_exptl_absorpt_correction_T_min     0.6276
_exptl_absorpt_correction_T_max     0.8474
_diffrn_ambient_temperature     295(2)
_diffrn_radiation_type     MoK\a
_diffrn_radiation_wavelength     0.71073
_diffrn_radiation_source     'fine-focus sealed tube'
_diffrn_radiation_monochromator     graphite
_diffrn_measurement_device_type     'Bruker SMART APEX'
_diffrn_measurement_method     \w
_diffrn_detector_area_resol_mean     ?
_diffrn_reflns_number     4033
_diffrn_reflns_av_R_equivalents     0.0208
_diffrn_reflns_av_sigmaI/netI     0.0187
_diffrn_reflns_theta_min     3.35
_diffrn_reflns_theta_max     27.50
_diffrn_reflns_theta_full     27.50
_diffrn_measured_fraction_theta_max     0.989
_diffrn_measured_fraction_theta_full     0.989
_diffrn_reflns_limit_h_min     -14
_diffrn_reflns_limit_h_max     13
_diffrn_reflns_limit_k_min     -10
_diffrn_reflns_limit_k_max     10
_diffrn_reflns_limit_l_min     -14
_diffrn_reflns_limit_l_max     14
_diffrn_standards_number     0
_diffrn_standards_interval_count     0
_diffrn_standards_interval_time     0
_diffrn_standards_decay_%     0
_reflns_number_total     1066
_reflns_number_gt     1064
_reflns_threshold_expression     I>2\s(I)
_refine_ls_structure_factor_coef     Fsqd
_refine_ls_matrix_type     full
_refine_ls_R_factor_all     0.0231
_refine_ls_R_factor_gt     0.0230
_refine_ls_wR_factor_gt     0.0606
_refine_ls_wR_factor_ref     0.0606
_refine_ls_goodness_of_fit_ref     1.078
_refine_ls_restrained_S_all     1.078
_refine_ls_number_reflns     1066
_refine_ls_number_parameters     64
_refine_ls_number_restraints     0
_refine_ls_hydrogen_treatment     constr
_refine_ls_weighting_scheme     calc
_refine_ls_weighting_details
         'calc w=1/[\s^2^(Fo^2^)+(0.0480P)^2^+0.1158P] where P=(Fo^2^+2Fc^2^)/3'
_atom_sites_solution_hydrogens     geom
_atom_sites_solution_primary     direct
_atom_sites_solution_secondary     difmap
_refine_ls_shift/su_max     0.001
_refine_ls_shift/su_mean     0.001
_refine_diff_density_max     0.491
_refine_diff_density_min     -0.821
_refine_ls_extinction_method     none
_refine_ls_extinction_coef     ?
loop_
    _atom_type_symbol
    _atom_type_description
    _atom_type_scat_dispersion_real
    _atom_type_scat_dispersion_imag
    _atom_type_scat_source
    'C' 'C' 0.0033 0.0016
                         'International Tables Vol C Tables 4.2.6.8 and 6.1.1.4'
    'H' 'H' 0.0000 0.0000
                         'International Tables Vol C Tables 4.2.6.8 and 6.1.1.4'
    'N' 'N' 0.0061 0.0033
                         'International Tables Vol C Tables 4.2.6.8 and 6.1.1.4'
    'S' 'S' 0.1246 0.1234
                         'International Tables Vol C Tables 4.2.6.8 and 6.1.1.4'
    'Sn' 'Sn' -0.6537 1.4246
                         'International Tables Vol C Tables 4.2.6.8 and 6.1.1.4'
_computing_data_collection     'APEX2 (Bruker, 2009)'
_computing_cell_refinement     'SAINT (Bruker, 2009)'
_computing_data_reduction     'SAINT (Bruker, 2009)'
_computing_structure_solution     'SHELXS97 (Sheldrick, 2008)'
_computing_structure_refinement     'SHELXL97 (Sheldrick, 2008)'
_computing_molecular_graphics     'X-SEED (Barbour, 2001)'
_computing_publication_material     'publCIF (Westrip, 2010)'
loop_
    _atom_site_type_symbol
    _atom_site_label
    _atom_site_fract_x
    _atom_site_fract_y
    _atom_site_fract_z
    _atom_site_U_iso_or_equiv
    _atom_site_adp_type
    _atom_site_calc_flag
    _atom_site_refinement_flags
    _atom_site_occupancy
    _atom_site_disorder_assembly
    _atom_site_disorder_group
    Sn Sn1 0.5000 0.5000 0.5000 0.03309(11) Uani d S 1 . .
    S S1 0.6834(2) 0.5000 0.18029(16) 0.0967(5) Uani d S 1 . .
    N N1 0.3011(3) 0.5000 0.2981(2) 0.0404(5) Uani d S 1 . .
    N N2 0.6379(4) 0.5000 0.3960(4) 0.0763(12) Uani d S 1 . .
    C C1 0.5000 0.2290(5) 0.5000 0.0713(12) Uani d S 1 . .
    H H1A 0.5254 0.1878 0.5869 0.107 Uiso calc PR 0.50 . .
    H H1B 0.5644 0.1878 0.4697 0.107 Uiso calc PR 0.50 . .
    H H1C 0.4103 0.1878 0.4434 0.107 Uiso calc PR 0.50 . .
    C C2 0.1780(4) 0.5000 0.2946(3) 0.0713(14) Uani d S 1 . .
    H H2 0.1717 0.5000 0.3734 0.086 Uiso calc SR 1 . .
    C C3 0.0584(4) 0.5000 0.1812(3) 0.0721(15) Uani d S 1 . .
    H H3 -0.0254 0.5000 0.1849 0.087 Uiso calc SR 1 . .
    C C4 0.0628(3) 0.5000 0.0623(3) 0.0388(6) Uani d S 1 . .
    C C5 0.1893(4) 0.5000 0.0663(4) 0.102(3) Uani d S 1 . .
    H H5 0.1985 0.5000 -0.0112 0.122 Uiso calc SR 1 . .
    C C6 0.3047(4) 0.5000 0.1840(4) 0.099(2) Uani d S 1 . .
    H H6 0.3896 0.5000 0.1826 0.119 Uiso calc SR 1 . .
    C C7 0.6565(3) 0.5000 0.3071(4) 0.0501(8) Uani d S 1 . .
loop_
    _atom_site_aniso_label
    _atom_site_aniso_U_11
    _atom_site_aniso_U_22
    _atom_site_aniso_U_33
    _atom_site_aniso_U_12
    _atom_site_aniso_U_13
    _atom_site_aniso_U_23
    Sn1 0.02266(15) 0.04968(17) 0.02072(15) 0.000 0.00366(10) 0.000
    S1 0.1031(11) 0.1490(14) 0.0594(8) 0.000 0.0554(8) 0.000
    N1 0.0246(11) 0.0643(15) 0.0225(11) 0.000 0.0011(9) 0.000
    N2 0.0413(17) 0.146(4) 0.0449(19) 0.000 0.0216(16) 0.000
    C1 0.064(3) 0.0532(19) 0.068(3) 0.000 0.002(2) 0.000
    C2 0.0298(16) 0.154(5) 0.0201(15) 0.000 0.0018(13) 0.000
    C3 0.0252(16) 0.157(5) 0.0280(17) 0.000 0.0057(14) 0.000
    C4 0.0231(13) 0.0624(16) 0.0215(13) 0.000 0.0009(12) 0.000
    C5 0.0260(17) 0.253(8) 0.0205(17) 0.000 0.0053(14) 0.000
    C6 0.0210(16) 0.244(8) 0.0231(17) 0.000 0.0016(14) 0.000
    C7 0.0300(15) 0.077(2) 0.0387(17) 0.000 0.0110(13) 0.000
loop_
    _geom_bond_atom_site_label_1
    _geom_bond_atom_site_label_2
    _geom_bond_site_symmetry_2
    _geom_bond_distance
    _geom_bond_publ_flag
    Sn1 C1 5_666 2.107(4) ?
    Sn1 C1 . 2.107(4) ?
    Sn1 N2 5_666 2.280(3) ?
    Sn1 N2 . 2.280(3) ?
    Sn1 N1 5_666 2.374(2) ?
    Sn1 N1 . 2.374(2) ?
    S1 C7 . 1.595(4) ?
    N1 C6 . 1.318(5) ?
    N1 C2 . 1.321(5) ?
    N2 C7 . 1.116(5) ?
    C1 H1A . 0.9600 ?
    C1 H1B . 0.9600 ?
    C1 H1C . 0.9600 ?
    C2 C3 . 1.378(5) ?
    C2 H2 . 0.9300 ?
    C3 C4 . 1.376(4) ?
    C3 H3 . 0.9300 ?
    C4 C5 . 1.356(5) ?
    C4 C4 5_565 1.480(5) ?
    C5 C6 . 1.381(5) ?
    C5 H5 . 0.9300 ?
    C6 H6 . 0.9300 ?
loop_
    _geom_angle_atom_site_label_1
    _geom_angle_atom_site_label_2
    _geom_angle_atom_site_label_3
    _geom_angle_site_symmetry_1
    _geom_angle_site_symmetry_3
    _geom_angle
    _geom_angle_publ_flag
    C1 Sn1 C1 5_666 . 180.0 ?
    C1 Sn1 N2 5_666 5_666 90.0 ?
    C1 Sn1 N2 . 5_666 90.0000(10)
                                ?
    C1 Sn1 N2 5_666 . 90.0000(10)
                                ?
    C1 Sn1 N2 . . 90.0 ?
    N2 Sn1 N2 5_666 . 180.0000(10)
                                 ?
    C1 Sn1 N1 5_666 5_666 90.0000(10)
                                    ?
    C1 Sn1 N1 . 5_666 90.0000(10)
                                ?
    N2 Sn1 N1 5_666 5_666 91.34(12) ?
    N2 Sn1 N1 . 5_666 88.66(12) ?
    C1 Sn1 N1 5_666 . 90.0 ?
    C1 Sn1 N1 . . 90.0000(10)
                            ?
    N2 Sn1 N1 5_666 . 88.66(12) ?
    N2 Sn1 N1 . . 91.34(12) ?
    N1 Sn1 N1 5_666 . 180.0 ?
    C6 N1 C2 . . 115.8(3) ?
    C6 N1 Sn1 . . 123.4(2) ?
    C2 N1 Sn1 . . 120.8(2) ?
    C7 N2 Sn1 . . 153.1(3) ?
    Sn1 C1 H1A . . 109.5 ?
    Sn1 C1 H1B . . 109.5 ?
    H1A C1 H1B . . 109.5 ?
    Sn1 C1 H1C . . 109.5 ?
    H1A C1 H1C . . 109.5 ?
    H1B C1 H1C . . 109.5 ?
    N1 C2 C3 . . 123.9(3) ?
    N1 C2 H2 . . 118.1 ?
    C3 C2 H2 . . 118.1 ?
    C4 C3 C2 . . 120.0(3) ?
    C4 C3 H3 . . 120.0 ?
    C2 C3 H3 . . 120.0 ?
    C5 C4 C3 . . 115.9(3) ?
    C5 C4 C4 . 5_565 122.0(3) ?
    C3 C4 C4 . 5_565 122.1(4) ?
    C4 C5 C6 . . 120.7(3) ?
    C4 C5 H5 . . 119.6 ?
    C6 C5 H5 . . 119.6 ?
    N1 C6 C5 . . 123.6(3) ?
    N1 C6 H6 . . 118.2 ?
    C5 C6 H6 . . 118.2 ?
    N2 C7 S1 . . 179.8(4) ?
loop_
    _geom_torsion_atom_site_label_1
    _geom_torsion_atom_site_label_2
    _geom_torsion_atom_site_label_3
    _geom_torsion_atom_site_label_4
    _geom_torsion_site_symmetry_1
    _geom_torsion_site_symmetry_2
    _geom_torsion_site_symmetry_3
    _geom_torsion_site_symmetry_4
    _geom_torsion
    _geom_torsion_publ_flag
    C1 Sn1 N1 C6 5_666 . . . 90.0 ?
    C1 Sn1 N1 C6 . . . . -90.0 ?
    N2 Sn1 N1 C6 5_666 . . . 180.0 ?
    N2 Sn1 N1 C6 . . . . 0.0 ?
    C1 Sn1 N1 C2 5_666 . . . -90.0 ?
    C1 Sn1 N1 C2 . . . . 90.0 ?
    N2 Sn1 N1 C2 5_666 . . . 0.0 ?
    N2 Sn1 N1 C2 . . . . 180.0 ?
    C1 Sn1 N2 C7 5_666 . . . -90.0000(10)
                                        ?
    C1 Sn1 N2 C7 . . . . 90.0000(10)
                                   ?
    N1 Sn1 N2 C7 5_666 . . . 180.000(2) ?
    N1 Sn1 N2 C7 . . . . 0.000(2) ?
    C6 N1 C2 C3 . . . . 0.0 ?
    Sn1 N1 C2 C3 . . . . 180.0 ?
    N1 C2 C3 C4 . . . . 0.0 ?
    C2 C3 C4 C5 . . . . 0.0 ?
    C2 C3 C4 C4 . . . 5_565 180.0 ?
    C3 C4 C5 C6 . . . . 0.0 ?
    C4 C4 C5 C6 5_565 . . . 180.0 ?
    C2 N1 C6 C5 . . . . 0.0 ?
    Sn1 N1 C6 C5 . . . . 180.0 ?
    C4 C5 C6 N1 . . . . 0.0 ?
