# Supplementary material for: catena-Poly[[dimethyl­bis­(thio­cyanato-κN)tin(IV)]-μ-(4,4′-bipyridine-κ2 N:N′)]
Source: Acta Crystallogr Sect E Struct Rep Online. 2011 Feb 19;67(Pt 3):m350. doi: 10.1107/S1600536811005459 (PMC3052023; doi:10.1107/S1600536811005459)
Supplement: Supplementary file 2 [file e-67-0m350-Isup2.hkl]

# 
# h,k,l, Fc-squared, Fo-squared, sigma(Fo-squared) and status flag 
# 
data_I
_shelx_title '  C2/m' 
_shelx_refln_list_code          4 
_shelx_F_calc_maximum      246.36 
_exptl_crystal_F_000       416.00 
_reflns_d_resolution_high  0.7697 
 
loop_ 
 _symmetry_equiv_pos_as_xyz 
 'x, y, z' 
 '-x, y, -z' 
 'x+1/2, y+1/2, z' 
 '-x+1/2, y+1/2, -z' 
 '-x, -y, -z' 
 'x, -y, z' 
 '-x+1/2, -y+1/2, -z' 
 'x+1/2, -y+1/2, z' 
 
_cell_length_a    10.8697 
_cell_length_b     7.7741 
_cell_length_c    11.3979 
_cell_angle_alpha  90.000 
_cell_angle_beta  115.817 
_cell_angle_gamma  90.000 
 
_shelx_F_squared_multiplier     1.000 
 
loop_ 
 _refln_index_h 
 _refln_index_k 
 _refln_index_l 
 _refln_F_squared_calc 
 _refln_F_squared_meas 
 _refln_F_squared_sigma 
 _refln_observed_status 
   2   0   0     1262.95     1385.95     19.34 o 
   4   0   0     4021.94     3960.78     62.39 o 
   6   0   0     9636.74     9515.78    128.32 o 
   8   0   0      107.92      120.38      6.58 o 
  10   0   0     1258.54     1396.02     45.50 o 
  12   0   0      430.21      439.34     24.01 o 
   1   1   0     8398.17     8004.63    115.68 o 
   3   1   0       15.66       15.27      1.08 o 
   5   1   0     7848.26     7743.65     76.62 o 
   7   1   0     3666.67     3825.40     38.53 o 
   9   1   0     1971.80     2102.02     34.34 o 
  11   1   0      693.59      681.66     32.16 o 
   0   2   0    60692.15    40889.58   1310.41 o 
   2   2   0       43.22       38.85      3.19 o 
   4   2   0     1598.74     1579.66     19.23 o 
   6   2   0     5443.01     5433.02     53.05 o 
   8   2   0       63.51       76.73     16.07 o 
  10   2   0      799.60      876.24     18.75 o 
  12   2   0      321.20      306.40     14.19 o 
   1   3   0     6733.98     6660.91     63.89 o 
   3   3   0      373.24      325.29      5.29 o 
   5   3   0     5062.54     5200.56     56.31 o 
   7   3   0     2457.59     2473.59     29.60 o 
   9   3   0     1345.84     1378.32     26.95 o 
  11   3   0      543.90      593.90     19.67 o 
   0   4   0    18493.46    16429.86    227.12 o 
   2   4   0     1558.57     1583.88     17.87 o 
   4   4   0     1958.97     1912.81     23.00 o 
   6   4   0     2939.33     2966.64     38.78 o 
   8   4   0      266.76      255.78      8.00 o 
  10   4   0      527.29      534.79     12.84 o 
   1   5   0     1672.95     1646.32     21.08 o 
   3   5   0      274.09      256.81      5.58 o 
   5   5   0     1758.73     1824.58     23.64 o 
   7   5   0      941.10      928.03     24.41 o 
   9   5   0      550.92      534.88     12.94 o 
  11   5   0      271.39      304.17     10.42 o 
   0   6   0     2974.03     2734.25     64.87 o 
   2   6   0      548.24      613.78     10.01 o 
   4   6   0      577.73      603.83     10.00 o 
   6   6   0      722.01      747.35     16.57 o 
   8   6   0      137.55      147.93      8.06 o 
  10   6   0      187.27      172.63      9.42 o 
   1   7   0      745.62      759.34     12.18 o 
   3   7   0      304.49      311.77      7.40 o 
   5   7   0      670.69      688.62     13.15 o 
   7   7   0      382.73      378.10     11.29 o 
   9   7   0      230.62      231.82     11.09 o 
   0   8   0      682.88      564.00     15.17 o 
   2   8   0      270.57      301.96      7.73 o 
   4   8   0      247.19      260.96      8.19 o 
   6   8   0      230.06      220.83      9.06 o 
   1   9   0      115.88      121.32      5.78 o 
   3   9   0       60.42       65.24      6.05 o 
   5   9   0      123.01      125.36      8.20 o 
   0  10   0      112.38      113.93      8.84 o 
 -12   0   1     1016.07     1008.91     39.19 o 
 -10   0   1     1666.40     1751.33     53.41 o 
  -8   0   1     2450.75     2636.73     44.86 o 
  -6   0   1     4858.80     5271.68     72.25 o 
  -4   0   1     8046.78     7871.11    169.18 o 
   2   0   1    30746.07    27892.90    640.33 o 
   4   0   1     2809.37     2938.29     41.15 o 
   6   0   1     3879.46     4028.71     56.64 o 
   8   0   1     5814.89     5919.72    101.91 o 
  10   0   1      470.87      470.79     23.10 o 
  12   0   1      274.68      292.85     19.49 o 
 -13   1   1      295.55      295.99     14.40 o 
 -11   1   1      774.16      774.05     22.31 o 
  -9   1   1      264.87      276.91     10.96 o 
  -7   1   1     2995.17     3044.10     32.30 o 
  -5   1   1     7027.73     7249.51     82.74 o 
  -3   1   1     5662.73     5348.47     56.02 o 
  -1   1   1    15725.23    11354.47    270.19 o 
   1   1   1    12709.44    12593.47    204.31 o 
   3   1   1     5618.19     5986.38     66.14 o 
   5   1   1      845.95      845.66     10.06 o 
   7   1   1     1143.54     1236.47     16.42 o 
   9   1   1     1916.77     1927.29     32.41 o 
  11   1   1      286.23      300.84     13.50 o 
 -12   2   1      733.21      729.88     22.54 o 
 -10   2   1     1179.17     1178.53     19.75 o 
  -8   2   1     1456.40     1569.63     23.12 o 
  -6   2   1     2848.04     3010.44     30.60 o 
  -4   2   1     3451.33     3262.12     32.19 o 
  -2   2   1        8.61        6.08      1.58 o 
   0   2   1      970.05      960.76     13.31 o 
   2   2   1    11081.47    10828.07    113.83 o 
   4   2   1     1200.99     1265.37     22.13 o 
   6   2   1     2296.66     2376.16     27.95 o 
   8   2   1     3681.03     3747.97     42.94 o 
  10   2   1      342.28      340.67     11.24 o 
  12   2   1      194.58      206.73     11.96 o 
 -11   3   1      568.16      519.83     17.76 o 
  -9   3   1      315.86      329.99      8.93 o 
  -7   3   1     1910.32     1982.35     30.42 o 
  -5   3   1     4430.19     4562.50     45.05 o 
  -3   3   1     4626.01     4360.45     46.93 o 
  -1   3   1     8727.58     8483.73    113.92 o 
   1   3   1     8727.88     8358.38     80.11 o 
   3   3   1     4175.81     4146.57     40.88 o 
   5   3   1      908.02      865.19     13.88 o 
   7   3   1     1007.35      960.94     14.26 o 
   9   3   1     1266.47     1263.78     21.06 o 
  11   3   1      249.64      259.80     12.88 o 
 -12   4   1      464.35      506.59     18.91 o 
 -10   4   1      840.14      797.11     16.31 o 
  -8   4   1     1006.76     1016.08     21.01 o 
  -6   4   1     2258.51     2248.48     27.27 o 
  -4   4   1     2878.64     2656.49     30.60 o 
  -2   4   1     1139.56     1070.90     13.09 o 
   0   4   1     2851.48     2855.91     32.49 o 
   2   4   1     5672.10     5549.15     59.69 o 
   4   4   1     1716.90     1798.28     21.86 o 
   6   4   1     1801.06     1849.58     26.83 o 
   8   4   1     2008.02     2037.42     40.76 o 
  10   4   1      372.38      374.45     10.66 o 
 -11   5   1      275.01      251.84      9.32 o 
  -9   5   1      182.43      201.68      8.12 o 
  -7   5   1      693.81      712.15     16.69 o 
  -5   5   1     1498.12     1533.93     18.40 o 
  -3   5   1     1426.46     1426.98     17.21 o 
  -1   5   1     1956.57     1865.76     21.33 o 
   1   5   1     2221.04     2203.26     24.50 o 
   3   5   1     1374.62     1396.15     16.97 o 
   5   5   1      455.16      461.55      9.15 o 
   7   5   1      456.65      437.82     17.01 o 
   9   5   1      503.30      471.57     12.23 o 
 -10   6   1      308.79      319.52     14.82 o 
  -8   6   1      319.14      297.19     15.36 o 
  -6   6   1      727.26      742.48     15.13 o 
  -4   6   1      706.85      708.06     11.07 o 
  -2   6   1      393.77      395.75      8.53 o 
   0   6   1      772.23      800.42     11.90 o 
   2   6   1     1080.28     1013.68     14.04 o 
   4   6   1      579.29      606.88     11.38 o 
   6   6   1      538.24      558.50     12.91 o 
   8   6   1      579.68      558.05     30.82 o 
  -9   7   1      108.33      132.52     12.99 o 
  -7   7   1      298.36      294.53      9.78 o 
  -5   7   1      595.52      623.38     14.15 o 
  -3   7   1      625.93      665.87     11.25 o 
  -1   7   1      884.95      822.60     12.84 o 
   1   7   1      880.69      887.53     13.47 o 
   3   7   1      621.81      599.04     11.86 o 
   5   7   1      298.03      309.54      8.51 o 
   7   7   1      225.30      248.41      9.28 o 
  -8   8   1      124.94      116.73      8.08 o 
  -6   8   1      275.76      286.53     10.47 o 
  -4   8   1      246.84      252.93      9.32 o 
  -2   8   1      215.87      215.41      6.66 o 
   0   8   1      308.51      331.08      8.11 o 
   2   8   1      321.30      285.47      7.46 o 
   4   8   1      268.34      278.96      8.56 o 
   6   8   1      200.26      213.76      9.11 o 
  -5   9   1      109.44      111.25      7.74 o 
  -3   9   1      103.02      108.43      6.53 o 
  -1   9   1      157.42      134.45      5.88 o 
   1   9   1      137.41      133.35      7.59 o 
   3   9   1      108.57      117.90      6.92 o 
   5   9   1       63.00       64.35      6.42 o 
   0  10   1       60.88       73.54      5.32 o 
 -12   0   2      649.70      649.08     29.10 o 
 -10   0   2      510.95      453.78     21.44 o 
  -8   0   2     3363.58     3334.72     48.20 o 
  -6   0   2     5457.11     5645.86     83.09 o 
  -4   0   2     8308.44     7757.39    183.07 o 
  -2   0   2    30066.34    26458.60    620.54 o 
   0   0   2     1258.39     1401.03     19.46 o 
   2   0   2    16061.86    15880.68    263.91 o 
   4   0   2     4926.50     5058.71     69.11 o 
   6   0   2      254.43      297.93      7.36 o 
   8   0   2     3361.05     3506.83     64.17 o 
  10   0   2      953.44      999.65     36.97 o 
 -13   1   2      802.24      836.32     25.33 o 
 -11   1   2      786.24      808.31     22.68 o 
  -9   1   2     1134.15     1108.88     17.63 o 
  -7   1   2     4651.93     5108.90     50.00 o 
  -5   1   2      551.50      525.93      9.15 o 
  -3   1   2     8308.42     7951.72    220.56 o 
  -1   1   2     2850.71     2699.01     31.87 o 
   1   1   2     3413.07     3811.42     40.00 o 
   3   1   2    19000.54    19656.69    208.58 o 
   5   1   2     1441.71     1476.42     16.14 o 
   7   1   2     2658.19     2676.57     31.43 o 
   9   1   2     1248.72     1291.04     27.97 o 
  11   1   2      262.95      229.46     11.97 o 
 -12   2   2      471.47      437.26     16.48 o 
 -10   2   2      341.23      345.94     10.67 o 
  -8   2   2     2059.73     2069.81     25.19 o 
  -6   2   2     3006.69     3134.83     31.57 o 
  -4   2   2     3437.14     3608.94     38.80 o 
  -2   2   2    11086.09     8626.50    212.73 o 
   0   2   2       13.12       11.52      1.11 o 
   2   2   2     6646.74     6660.75     82.06 o 
   4   2   2     2504.31     2527.37     32.12 o 
   6   2   2       87.71       84.47      3.60 o 
   8   2   2     2174.08     2246.77     28.00 o 
  10   2   2      635.88      600.43     15.42 o 
 -11   3   2      686.52      660.68     16.70 o 
  -9   3   2      853.01      861.46     15.70 o 
  -7   3   2     3042.58     3050.00     35.18 o 
  -5   3   2      923.95      852.88     10.51 o 
  -3   3   2     5145.09     4956.20     53.01 o 
  -1   3   2     3834.53     3501.63     38.11 o 
   3   3   2    10093.16    10015.22    106.51 o 
   5   3   2     1430.24     1379.91     20.14 o 
   7   3   2     1763.69     1839.48     23.77 o 
   9   3   2     1015.21      995.67     21.37 o 
  11   3   2      220.77      226.23     12.28 o 
 -12   4   2      331.68      322.71     14.76 o 
 -10   4   2      337.52      374.01     10.31 o 
  -8   4   2     1276.16     1269.96     20.69 o 
  -6   4   2     2043.32     2019.85     22.33 o 
  -4   4   2     2794.78     2819.33     29.44 o 
  -2   4   2     6841.14     6974.24     74.08 o 
   0   4   2     1297.16     1332.15     15.56 o 
   2   4   2     4507.05     4413.51     44.10 o 
   4   4   2     2176.77     2134.92     29.18 o 
   6   4   2      314.68      285.63      7.68 o 
   8   4   2     1365.49     1386.71     22.83 o 
  10   4   2      452.52      426.20     16.12 o 
 -11   5   2      371.83      353.85     14.01 o 
  -9   5   2      399.19      360.53     10.15 o 
  -7   5   2     1122.53     1138.62     25.38 o 
  -5   5   2      520.47      507.44      9.47 o 
  -3   5   2     1415.30     1392.52     16.94 o 
  -1   5   2     1181.46     1134.11     14.47 o 
   1   5   2      775.95      762.43     10.88 o 
   3   5   2     2819.59     2731.64     29.54 o 
   5   5   2      681.94      720.20     12.34 o 
   7   5   2      700.49      740.49     17.50 o 
   9   5   2      494.09      480.08     12.48 o 
 -10   6   2      143.21      182.25      9.41 o 
  -8   6   2      367.84      372.23     10.60 o 
  -6   6   2      569.46      555.81     17.22 o 
  -4   6   2      763.96      808.85     12.08 o 
  -2   6   2     1568.86     1578.65     19.51 o 
   0   6   2      464.75      488.90      8.74 o 
   2   6   2     1071.77     1056.70     14.45 o 
   4   6   2      596.63      590.78     11.27 o 
   6   6   2      129.74      133.75      5.63 o 
   8   6   2      418.79      426.80     17.54 o 
  -9   7   2      198.21      200.20     10.54 o 
  -7   7   2      423.15      450.76     12.17 o 
  -5   7   2      334.35      358.96     10.44 o 
  -3   7   2      610.92      580.73     10.42 o 
  -1   7   2      582.06      600.01     10.55 o 
   1   7   2      465.62      461.42      9.10 o 
   3   7   2      932.34      901.36     15.54 o 
   5   7   2      359.19      402.70      9.89 o 
   7   7   2      318.09      318.90     10.52 o 
  -8   8   2      127.46      118.41      8.02 o 
  -6   8   2      207.15      207.30      8.72 o 
  -4   8   2      292.16      295.09      8.68 o 
  -2   8   2      474.61      491.44     10.36 o 
   0   8   2      249.04      268.70      7.98 o 
   2   8   2      366.84      361.01      9.53 o 
   4   8   2      229.82      244.81      8.15 o 
   6   8   2       84.95       96.77      7.55 o 
  -5   9   2       68.96       81.30      6.80 o 
  -3   9   2      103.77       95.63      5.50 o 
  -1   9   2       90.77       97.46      5.50 o 
   1   9   2       81.50       85.02      6.68 o 
   3   9   2      154.78      141.17      7.29 o 
 -12   0   3      517.03      525.29     25.27 o 
 -10   0   3     1394.11     1387.72     30.30 o 
  -8   0   3     1743.52     1842.82     28.40 o 
  -6   0   3     3395.94     3047.70     75.72 o 
  -4   0   3     9554.25     9063.81    151.54 o 
  -2   0   3     5854.28     5786.09    132.95 o 
   0   0   3    13408.93    13352.24    221.21 o 
   2   0   3    11642.48    13062.35    178.75 o 
   4   0   3     5334.17     5678.89     77.66 o 
   6   0   3     2829.75     2756.25     53.72 o 
   8   0   3      925.37      976.64     23.68 o 
  10   0   3      809.10      808.05     32.49 o 
 -13   1   3      263.15      263.29     17.25 o 
 -11   1   3     1171.50     1183.24     28.83 o 
  -9   1   3      978.80     1054.28     16.92 o 
  -7   1   3     2309.01     2371.02     27.36 o 
  -5   1   3    11258.18    11437.48    309.71 o 
  -3   1   3     1163.20     1253.05     18.36 o 
  -1   1   3     6198.60     5841.19     96.34 o 
   1   1   3     6699.75     6952.40     75.62 o 
   3   1   3     1314.07     1425.83     15.31 o 
   5   1   3     3670.09     3923.59     43.32 o 
   7   1   3     1154.67     1095.15     17.65 o 
   9   1   3      954.12      972.34     17.31 o 
  11   1   3     1028.69     1103.53     29.51 o 
 -12   2   3      409.28      410.24     15.75 o 
 -10   2   3      934.87      957.70     19.61 o 
  -8   2   3     1183.88     1206.71     18.33 o 
  -6   2   3     1894.46     1744.06     23.37 o 
  -4   2   3     4015.64     4091.68     43.74 o 
  -2   2   3     1780.85     1509.71     37.28 o 
   0   2   3     4474.51     4396.06     42.50 o 
   2   2   3     5337.38     5788.36     55.82 o 
   4   2   3     3022.65     3208.94     36.07 o 
   6   2   3     1663.87     1681.08     21.52 o 
   8   2   3      611.99      584.70     12.13 o 
  10   2   3      544.30      533.66     18.31 o 
 -13   3   3      228.16      215.38     14.94 o 
 -11   3   3      698.50      752.64     17.90 o 
  -9   3   3      844.04      835.71     15.20 o 
  -7   3   3     1697.11     1678.86     21.13 o 
  -5   3   3     5745.63     5908.23     63.16 o 
  -3   3   3     2402.71     2391.93     34.50 o 
  -1   3   3     4529.81     4458.82     43.79 o 
   1   3   3     4645.51     4532.38     48.61 o 
   3   3   3     1548.46     1549.99     18.73 o 
   5   3   3     2192.93     2247.15     27.32 o 
   7   3   3      985.81      979.63     15.09 o 
   9   3   3      682.61      719.10     26.89 o 
 -12   4   3      335.13      309.63     11.70 o 
 -10   4   3      646.00      645.88     13.84 o 
  -8   4   3     1084.15     1045.43     17.84 o 
  -6   4   3     1476.77     1430.03     21.10 o 
  -4   4   3     2647.77     2588.41     27.35 o 
  -2   4   3     2556.91     2377.60     25.41 o 
   0   4   3     3271.08     3110.45     35.22 o 
   2   4   3     3645.03     3441.71     50.08 o 
   4   4   3     2407.74     2452.89     33.18 o 
   6   4   3     1305.06     1347.99     19.05 o 
   8   4   3      611.83      587.90     14.54 o 
  10   4   3      389.59      380.67     20.97 o 
 -11   5   3      246.43      293.92      9.82 o 
  -9   5   3      431.58      404.93     10.73 o 
  -7   5   3      712.80      684.54     23.80 o 
  -5   5   3     1564.31     1553.88     18.57 o 
  -3   5   3     1298.75     1355.83     18.17 o 
  -1   5   3     1338.20     1320.94     16.32 o 
   1   5   3     1410.80     1360.83     18.18 o 
   3   5   3      768.57      786.84     12.74 o 
   5   5   3      688.45      681.72     13.48 o 
   7   5   3      460.68      474.32     13.55 o 
   9   5   3      293.98      286.03     11.97 o 
 -10   6   3      245.27      261.15     12.60 o 
  -8   6   3      436.22      454.68     11.76 o 
  -6   6   3      399.07      417.91      9.21 o 
  -4   6   3      656.43      659.48     10.63 o 
  -2   6   3      722.36      749.71     14.99 o 
   0   6   3      685.40      638.76     11.78 o 
   2   6   3      941.67      902.43     14.65 o 
   4   6   3      700.55      721.04     13.01 o 
   6   6   3      433.19      439.06     10.10 o 
   8   6   3      249.83      255.71      9.44 o 
  -9   7   3      207.07      217.95      9.08 o 
  -7   7   3      314.96      327.31     10.25 o 
  -5   7   3      514.15      485.71     10.62 o 
  -3   7   3      748.19      783.27     12.50 o 
  -1   7   3      621.49      630.13     12.05 o 
   1   7   3      607.96      606.15     10.64 o 
   3   7   3      444.63      486.97     13.54 o 
   5   7   3      282.24      245.81      7.82 o 
   7   7   3      227.28      250.57     11.71 o 
  -8   8   3      175.49      206.12      9.19 o 
  -6   8   3      145.36      163.06      8.12 o 
  -4   8   3      242.26      247.09      7.98 o 
  -2   8   3      284.47      302.42      7.83 o 
   0   8   3      236.60      227.31      7.41 o 
   2   8   3      347.50      331.39      9.77 o 
   4   8   3      258.67      269.91      8.62 o 
   6   8   3      178.40      198.92      8.99 o 
  -5   9   3       87.68       72.09      6.48 o 
  -3   9   3      156.34      169.97      7.08 o 
  -1   9   3      106.32      109.94      7.22 o 
   1   9   3      103.19      104.21      6.45 o 
   3   9   3       87.63      105.28      6.69 o 
 -12   0   4      814.30      771.52     31.71 o 
 -10   0   4     1162.53     1207.58     27.30 o 
  -6   0   4     2823.92     3185.10     75.77 o 
  -4   0   4    10670.63    10887.97    149.72 o 
  -2   0   4     6769.07     6717.57    112.03 o 
   0   0   4     5677.44     5890.60     92.44 o 
   2   0   4     5276.61     5244.94     71.46 o 
   4   0   4     4554.99     4738.37     79.61 o 
   6   0   4     2117.95     2306.40     44.34 o 
   8   0   4      825.80      788.33     20.98 o 
  10   0   4     1211.77     1250.18     43.89 o 
 -13   1   4      335.01      366.73     15.28 o 
 -11   1   4      601.06      570.44     14.32 o 
  -9   1   4     2988.64     2858.71     40.14 o 
  -7   1   4      307.96      256.38      8.56 o 
  -5   1   4     6232.91     6532.03     68.45 o 
  -3   1   4    11394.47    11376.90    113.34 o 
  -1   1   4       56.21       46.65      2.58 o 
   1   1   4    11189.81    11461.17    167.14 o 
   3   1   4     3294.26     3522.64     38.19 o 
   5   1   4     1766.07     1911.54     23.30 o 
   7   1   4     1709.69     1705.69     25.22 o 
   9   1   4      418.93      369.45      9.91 o 
 -12   2   4      531.74      528.47     14.61 o 
 -10   2   4      815.98      836.75     17.81 o 
  -8   2   4     1420.82     1395.32     20.99 o 
  -6   2   4     1504.10     1710.74     26.61 o 
  -4   2   4     6092.39     6033.06     58.04 o 
  -2   2   4     2436.59     2453.59     24.73 o 
   0   2   4     2380.64     2357.01     23.92 o 
   2   2   4     2701.35     2679.69     29.65 o 
   4   2   4     2274.02     2493.74     29.20 o 
   6   2   4     1364.54     1418.02     29.65 o 
   8   2   4      490.68      482.44     11.16 o 
  10   2   4      840.25      875.39     20.34 o 
 -13   3   4      289.53      304.10     14.24 o 
 -11   3   4      457.03      410.90     12.37 o 
  -9   3   4     1984.93     1983.14     39.85 o 
  -7   3   4      452.81      440.35     11.21 o 
  -5   3   4     3582.62     3641.27     39.93 o 
  -3   3   4     6219.74     5517.90    138.68 o 
  -1   3   4      620.20      549.34      7.61 o 
   1   3   4     6642.51     6689.77     64.62 o 
   3   3   4     2382.39     2378.25     31.52 o 
   5   3   4     1576.23     1588.52     20.90 o 
   7   3   4     1242.92     1238.66     20.10 o 
   9   3   4      338.41      328.88     11.29 o 
 -12   4   4      276.27      270.60     12.05 o 
 -10   4   4      585.07      535.46     15.84 o 
  -8   4   4     1115.71     1092.01     21.22 o 
  -6   4   4     1196.23     1176.58     16.24 o 
  -4   4   4     4220.98     3739.16     64.45 o 
  -2   4   4     2270.43     2277.96     24.59 o 
   0   4   4     2520.22     2494.12     26.60 o 
   2   4   4     2289.83     2244.44     24.40 o 
   4   4   4     1431.40     1478.99     19.92 o 
   6   4   4     1192.53     1201.23     23.71 o 
   8   4   4      403.95      417.42     26.40 o 
 -11   5   4      224.35      232.30      8.67 o 
  -9   5   4      804.43      821.97     23.19 o 
  -7   5   4      318.02      334.29     10.96 o 
  -5   5   4     1098.05     1079.70     16.39 o 
  -3   5   4     1670.88     1615.35     19.20 o 
  -1   5   4      445.31      403.88      8.84 o 
   1   5   4     2028.41     1958.90     24.40 o 
   3   5   4      905.87      914.76     16.09 o 
   5   5   4      789.21      809.33     13.78 o 
   7   5   4      525.65      477.84     23.61 o 
 -10   6   4      213.87      207.03      9.79 o 
  -8   6   4      408.26      433.55     11.30 o 
  -6   6   4      392.71      351.62      8.43 o 
  -4   6   4     1131.62     1158.59     15.64 o 
  -2   6   4      656.30      665.54     11.78 o 
   0   6   4      731.08      730.31     11.41 o 
   2   6   4      589.48      590.01     12.59 o 
   4   6   4      357.04      336.85      9.47 o 
   6   6   4      411.87      445.04     11.55 o 
  -9   7   4      299.32      343.98     11.03 o 
  -7   7   4      207.99      222.80      8.53 o 
  -5   7   4      397.49      395.20      9.99 o 
  -3   7   4      574.34      543.89     10.10 o 
  -1   7   4      378.72      379.07      8.99 o 
   1   7   4      733.81      690.69     14.55 o 
   3   7   4      424.50      414.54      9.98 o 
   5   7   4      408.38      430.72     10.62 o 
  -8   8   4      152.74      165.58      8.52 o 
  -6   8   4      167.63      153.48      8.57 o 
  -4   8   4      351.44      354.83     13.34 o 
  -2   8   4      275.23      269.63      7.50 o 
   0   8   4      292.15      299.66      8.71 o 
   2   8   4      216.76      232.37      7.98 o 
   4   8   4      143.61      135.94      6.91 o 
  -5   9   4       71.18       80.09      6.89 o 
  -3   9   4       93.37       89.99      6.02 o 
  -1   9   4       79.16       82.58      5.77 o 
   1   9   4      125.80      122.67      8.74 o 
 -14   0   5      344.77      343.09     21.79 o 
 -12   0   5      735.08      783.52     31.62 o 
  -8   0   5     2707.38     2560.53     95.45 o 
  -6   0   5     2719.66     2834.74     40.35 o 
  -4   0   5     4431.88     4995.96     67.95 o 
  -2   0   5     6833.14     6972.67     93.99 o 
   0   0   5     3622.16     3723.89     64.47 o 
   2   0   5     3718.77     3918.41     54.83 o 
   4   0   5     3310.85     3559.62     61.36 o 
   6   0   5     2821.32     2592.79     49.66 o 
   8   0   5      641.47      660.92     19.20 o 
 -13   1   5      637.63      662.07     21.44 o 
 -11   1   5      348.09      373.41     11.17 o 
  -9   1   5     1125.56     1110.65     22.10 o 
  -7   1   5     3650.21     3711.78     41.00 o 
  -5   1   5      862.95      958.44     11.86 o 
  -3   1   5    10657.22    10936.76    105.10 o 
  -1   1   5     6429.36     6602.03     78.14 o 
   1   1   5      930.70      971.64     13.63 o 
   3   1   5     5352.33     5791.99     56.41 o 
   5   1   5     1511.48     1652.37     23.28 o 
   7   1   5      731.88      744.08     14.22 o 
   9   1   5      820.70      848.61     16.74 o 
 -12   2   5      565.19      586.28     15.31 o 
 -10   2   5      946.34      873.96     21.76 o 
  -8   2   5     1736.28     1733.52     24.20 o 
  -6   2   5     1731.17     1755.10     21.08 o 
  -4   2   5     2077.15     2313.44     25.83 o 
  -2   2   5     3405.82     3173.46     31.61 o 
   0   2   5     1913.55     2010.66     21.02 o 
   2   2   5     1888.05     1990.99     23.32 o 
   4   2   5     2060.83     2173.08     26.34 o 
   6   2   5     1761.21     1658.02     28.24 o 
   8   2   5      397.75      389.78     10.18 o 
 -13   3   5      384.45      372.89     13.51 o 
 -11   3   5      322.52      296.63     12.64 o 
  -9   3   5      852.24      835.01     13.14 o 
  -7   3   5     2296.70     2241.27     43.11 o 
  -5   3   5     1250.44     1166.73     13.69 o 
  -3   3   5     5467.40     5466.71     58.28 o 
  -1   3   5     4313.38     4351.04     43.18 o 
   1   3   5     1173.92     1134.29     13.48 o 
   3   3   5     2894.37     2966.01     38.64 o 
   5   3   5     1296.67     1274.91     17.97 o 
   7   3   5      601.70      641.68     15.28 o 
   9   3   5      601.94      600.96     24.14 o 
 -12   4   5      388.58      401.27     13.10 o 
 -10   4   5      642.22      603.57     13.00 o 
  -8   4   5     1042.41     1059.57     15.67 o 
  -6   4   5     1429.20     1377.41     24.06 o 
  -4   4   5     1500.74     1448.72     16.94 o 
  -2   4   5     2543.94     2350.15     25.43 o 
   0   4   5     2201.01     2325.87     25.22 o 
   4   4   5     1707.18     1732.90     22.88 o 
   6   4   5     1216.04     1170.55     19.92 o 
   8   4   5      341.34      347.00     20.79 o 
 -11   5   5      189.70      173.15     10.86 o 
  -9   5   5      398.19      383.69     10.17 o 
  -7   5   5      881.63      830.09     13.55 o 
  -5   5   5      816.27      784.50     16.39 o 
  -3   5   5     1482.88     1473.54     19.64 o 
  -1   5   5     1516.00     1533.10     18.60 o 
   1   5   5      630.15      622.18      9.69 o 
   3   5   5      784.76      770.64     13.01 o 
   5   5   5      609.04      603.33     11.66 o 
   7   5   5      287.76      283.12     17.08 o 
 -10   6   5      248.33      255.25     10.65 o 
  -8   6   5      312.98      346.95     10.03 o 
  -6   6   5      475.96      494.39     10.24 o 
  -4   6   5      410.83      362.75      8.21 o 
  -2   6   5      631.52      625.70     11.29 o 
   0   6   5      771.54      809.47     12.26 o 
   2   6   5      464.61      451.06     14.67 o 
   4   6   5      557.21      586.57     11.84 o 
   6   6   5      404.04      380.97     11.19 o 
  -9   7   5      175.92      185.56      8.21 o 
  -7   7   5      337.78      327.05     10.14 o 
  -5   7   5      458.80      520.32     15.73 o 
  -3   7   5      499.10      468.65      9.52 o 
  -1   7   5      615.69      610.81     11.88 o 
   1   7   5      379.86      379.31     15.00 o 
   3   7   5      278.85      252.44      7.94 o 
   5   7   5      299.58      317.99     10.61 o 
  -8   8   5      106.66      116.17      7.89 o 
  -6   8   5      177.00      200.96      7.56 o 
  -4   8   5      166.64      146.93      6.77 o 
  -2   8   5      213.86      218.92      8.61 o 
   0   8   5      321.86      335.39      9.41 o 
   2   8   5      196.87      204.46      7.57 o 
   4   8   5      210.68      216.86     10.44 o 
  -5   9   5      108.18      107.67     11.98 o 
  -3   9   5       85.60       73.65      6.34 o 
  -1   9   5      113.57      103.55      6.52 o 
   1   9   5       78.51       83.58      6.94 o 
 -14   0   6       87.11       83.55     12.70 o 
 -10   0   6     1337.14     1361.35     51.72 o 
  -8   0   6      410.42      436.58     14.57 o 
  -6   0   6     7610.93     7555.61    102.28 o 
  -4   0   6     3994.01     4253.73     58.74 o 
  -2   0   6     4723.57     5216.72     88.93 o 
   0   0   6     8307.61     8603.28    116.73 o 
   2   0   6     1187.89     1341.23     21.60 o 
   4   0   6     2201.10     2408.97     45.70 o 
   6   0   6     1228.88     1206.06     27.69 o 
   8   0   6      837.13      773.21     32.01 o 
 -13   1   6      299.25      269.29     25.94 o 
 -11   1   6     1988.29     1958.53     33.25 o 
  -9   1   6      623.62      622.46     11.86 o 
  -7   1   6     1576.29     1645.18     20.19 o 
  -5   1   6     5077.02     5155.86     50.03 o 
  -3   1   6       45.76       40.70      1.67 o 
  -1   1   6     7587.96     7840.70     84.78 o 
   1   1   6     2683.95     2782.01     35.21 o 
   3   1   6     1459.92     1589.91     17.97 o 
   5   1   6     3588.56     3450.95     44.82 o 
   7   1   6      609.01      589.31     14.89 o 
   9   1   6      494.28      464.80     17.44 o 
 -12   2   6      439.50      435.42     21.29 o 
 -10   2   6      957.62      972.36     23.41 o 
  -8   2   6      289.74      296.89      6.42 o 
  -6   2   6     5074.60     4966.64     50.14 o 
  -4   2   6     2237.60     2310.10     23.95 o 
  -2   2   6     2546.30     2664.71     27.16 o 
   0   2   6     4746.67     4659.89     45.85 o 
   2   2   6      588.19      636.77      9.64 o 
   4   2   6     1292.44     1408.30     20.79 o 
   6   2   6      756.02      736.41     16.81 o 
   8   2   6      593.13      548.03     15.01 o 
 -13   3   6      258.93      244.15     12.61 o 
 -11   3   6     1257.12     1240.94     35.23 o 
  -9   3   6      449.73      458.57      8.94 o 
  -7   3   6     1276.92     1270.77     17.11 o 
  -3   3   6      289.72      270.19      5.59 o 
  -1   3   6     4813.52     4872.98     48.22 o 
   1   3   6     1949.74     2005.50     21.92 o 
   3   3   6     1419.67     1447.03     21.27 o 
   5   3   6     2185.13     2138.22     36.14 o 
   7   3   6      497.77      510.65     14.29 o 
 -12   4   6      310.85      302.02     20.75 o 
 -10   4   6      613.03      597.16     12.80 o 
  -8   4   6      373.15      324.44      7.44 o 
  -6   4   6     2918.57     2949.26     39.02 o 
  -4   4   6     1632.95     1600.64     20.21 o 
  -2   4   6     1898.27     1843.64     20.92 o 
   0   4   6     2831.67     2783.93     29.67 o 
   2   4   6      739.08      746.66     12.08 o 
   4   4   6     1031.01     1065.36     22.26 o 
   6   4   6      611.14      595.07     15.54 o 
 -11   5   6      507.27      490.18     18.59 o 
  -9   5   6      211.45      208.58      6.54 o 
  -7   5   6      595.46      567.38     11.87 o 
  -5   5   6     1003.77      944.74     14.57 o 
  -3   5   6      265.61      268.28      6.14 o 
  -1   5   6     1679.49     1669.35     20.03 o 
   1   5   6      815.85      838.09     13.54 o 
   3   5   6      726.59      785.39     15.53 o 
   5   5   6      749.89      727.02     15.43 o 
   7   5   6      238.95      235.53     10.34 o 
 -10   6   6      225.02      254.61     10.72 o 
  -8   6   6      184.69      171.87      8.13 o 
  -4   6   6      504.50      524.68     10.28 o 
  -2   6   6      549.44      541.98      9.69 o 
   0   6   6      715.71      702.98     12.66 o 
   2   6   6      255.14      247.99      9.91 o 
   4   6   6      336.86      336.94     16.94 o 
   6   6   6      212.15      210.85     12.04 o 
  -9   7   6      105.28      106.22      7.32 o 
  -7   7   6      248.27      264.30      8.13 o 
  -5   7   6      370.05      319.23     11.88 o 
  -3   7   6      220.09      216.82     10.20 o 
  -1   7   6      607.40      619.04     11.17 o 
   1   7   6      403.08      384.78     11.02 o 
   3   7   6      370.71      418.95     13.80 o 
   5   7   6      282.61      265.01     10.09 o 
  -8   8   6       89.53       96.35      7.29 o 
  -6   8   6      266.79      300.78      9.15 o 
  -4   8   6      192.85      195.48      8.25 o 
  -2   8   6      209.54      202.22      7.21 o 
   0   8   6      231.02      222.76     10.23 o 
   2   8   6      124.47      124.72      7.93 o 
  -5   9   6       73.76       67.04      6.35 o 
  -3   9   6       52.42       57.28      5.82 o 
  -1   9   6      113.11      115.60      7.88 o 
 -12   0   7      512.25      487.77     17.46 o 
 -10   0   7     2154.80     2226.79     44.34 o 
  -8   0   7      739.32      773.41     18.72 o 
  -6   0   7      530.97      635.80     12.05 o 
  -4   0   7     5144.73     4860.83     67.10 o 
  -2   0   7     2827.22     3347.53     59.83 o 
   0   0   7     3138.88     3322.11     47.18 o 
   2   0   7     4766.12     4916.43     69.09 o 
   4   0   7     2349.72     2253.09     65.72 o 
   6   0   7      864.51      509.63     24.36 o 
   8   0   7      782.51      735.59     32.40 o 
 -13   1   7      127.40      127.18      7.71 o 
 -11   1   7      841.33      826.57     15.48 o 
  -9   1   7     1576.63     1524.98     22.73 o 
  -7   1   7     1510.78     1435.40     18.22 o 
  -5   1   7     3682.06     3801.15     37.89 o 
  -3   1   7     5132.60     5397.87     64.49 o 
  -1   1   7     1743.85     1832.57     21.96 o 
   1   1   7     1305.28     1468.28     21.03 o 
   3   1   7     1601.02     1586.83     23.21 o 
   7   1   7      777.07      705.55     25.07 o 
 -12   2   7      408.67      375.97     11.85 o 
 -10   2   7     1482.68     1495.23     23.10 o 
  -8   2   7      554.36      545.77      9.46 o 
  -6   2   7      327.32      362.85      5.92 o 
  -4   2   7     3236.59     2972.83     56.72 o 
  -2   2   7     1749.24     1914.42     23.08 o 
   0   2   7     1776.02     1820.23     22.41 o 
   2   2   7     3115.65     3096.16     47.66 o 
   4   2   7     1445.89     1363.92     41.36 o 
   6   2   7      525.12      582.64     19.19 o 
   8   2   7      557.18      498.30     18.50 o 
 -13   3   7      114.89      127.28      8.10 o 
 -11   3   7      601.51      599.36     15.09 o 
  -9   3   7     1088.65     1069.94     17.87 o 
  -7   3   7     1104.86     1181.39     16.36 o 
  -5   3   7     2484.57     2401.69     25.60 o 
  -3   3   7     3208.65     3169.32     32.68 o 
  -1   3   7     1241.66     1278.80     17.16 o 
   1   3   7     1145.25     1133.71     15.86 o 
   3   3   7     1223.16     1237.56     20.04 o 
   5   3   7      577.40      584.28     14.91 o 
   7   3   7      642.47      614.02     20.59 o 
 -12   4   7      298.41      267.42     11.30 o 
 -10   4   7      747.61      748.73     15.67 o 
  -8   4   7      507.57      471.29     10.44 o 
  -6   4   7      428.87      366.93      7.69 o 
  -4   4   7     1984.03     1974.25     22.31 o 
  -2   4   7     1518.10     1509.76     20.13 o 
   0   4   7     1313.36     1334.17     18.42 o 
   2   4   7     2156.98     2194.16     31.62 o 
   4   4   7     1027.49     1017.18     36.49 o 
   6   4   7      409.78      432.11     16.82 o 
 -11   5   7      286.97      267.86     10.53 o 
  -9   5   7      470.28      464.53     11.25 o 
  -7   5   7      542.05      603.99     12.48 o 
  -5   5   7      972.77      955.17     18.94 o 
  -3   5   7     1169.28     1168.78     17.69 o 
  -1   5   7      510.32      514.01     10.04 o 
   1   5   7      505.78      469.22     11.18 o 
   3   5   7      547.88      548.62     14.75 o 
   5   5   7      265.72      275.29      9.24 o 
 -10   6   7      228.23      239.08     10.09 o 
  -8   6   7      209.28      203.15      6.86 o 
  -6   6   7      199.55      187.38      7.15 o 
  -4   6   7      554.23      585.46     10.20 o 
  -2   6   7      536.22      532.49     11.51 o 
   0   6   7      408.52      385.85     14.69 o 
   2   6   7      685.36      696.80     15.18 o 
   4   6   7      345.26      328.26     12.49 o 
  -9   7   7      176.97      205.80      8.64 o 
  -7   7   7      256.95      287.20     13.67 o 
  -5   7   7      359.02      347.53     10.10 o 
  -3   7   7      436.76      428.66     10.12 o 
  -1   7   7      259.97      236.16      8.65 o 
   1   7   7      241.01      227.47      8.68 o 
   3   7   7      275.41      283.47     10.11 o 
  -6   8   7       99.97       61.21     36.54 o 
  -4   8   7      174.42      167.43      7.75 o 
  -2   8   7      215.58      234.30      9.06 o 
   0   8   7      165.55      149.60      8.01 o 
   2   8   7      232.50      222.71     15.88 o 
 -14   0   8      344.50      319.30     20.36 o 
 -12   0   8      354.79      343.33     13.52 o 
 -10   0   8      354.79      355.50     12.61 o 
  -8   0   8     7255.88     6986.16    162.80 o 
  -6   0   8      335.74      371.90      8.58 o 
  -4   0   8     1897.02     2075.07     40.12 o 
  -2   0   8     7736.08     7797.65    132.51 o 
   0   0   8        3.91       19.51     13.92 o 
   2   0   8     2500.29     2464.13     92.14 o 
   4   0   8     1354.02     1339.00     45.80 o 
   6   0   8      704.89      505.24     25.58 o 
 -13   1   8      395.61      412.74     12.81 o 
 -11   1   8      194.99      202.25      6.99 o 
  -9   1   8     1264.60     1260.79     19.74 o 
  -7   1   8     1361.92     1343.05     17.44 o 
  -5   1   8       80.72       79.37      2.66 o 
  -3   1   8     6209.09     6454.83     69.15 o 
  -1   1   8     2628.08     2801.78     37.10 o 
   1   1   8     2277.35     2366.45     32.50 o 
   3   1   8     2144.85     2169.61     36.13 o 
   5   1   8      607.43      620.43     45.69 o 
   7   1   8      623.07      620.07     29.84 o 
 -12   2   8      276.83      284.89      8.73 o 
 -10   2   8      312.18      303.62      8.36 o 
  -8   2   8     4883.36     4978.60     55.12 o 
  -6   2   8      260.21      264.80      5.09 o 
  -4   2   8     1265.24     1321.80     19.07 o 
  -2   2   8     4768.62     4754.40     52.43 o 
   0   2   8        3.84        3.95      1.91 o 
   2   2   8     1519.68     1500.70     27.12 o 
   4   2   8      873.07      827.43     45.63 o 
   6   2   8      499.11      469.70     17.68 o 
 -13   3   8      287.39      279.63     10.81 o 
 -11   3   8      174.17      155.26      6.38 o 
  -9   3   8      885.49      884.47     16.91 o 
  -7   3   8      939.98      887.00     14.73 o 
  -5   3   8      187.06      195.35      5.17 o 
  -3   3   8     3855.95     3780.48     42.95 o 
  -1   3   8     1779.58     1826.35     23.28 o 
   1   3   8     1647.59     1706.69     25.45 o 
   3   3   8     1547.62     1470.48     27.64 o 
   5   3   8      485.98      479.85     17.65 o 
 -12   4   8      192.91      203.54     16.29 o 
 -10   4   8      312.07      303.71     11.33 o 
  -8   4   8     2168.36     2226.65     43.15 o 
  -6   4   8      402.01      349.25      8.81 o 
  -4   4   8     1054.29     1001.82     14.91 o 
  -2   4   8     2353.41     2403.33     29.75 o 
   0   4   8      153.32      154.09      6.19 o 
   2   4   8     1036.52     1028.92     18.42 o 
   4   4   8      678.71      642.73     29.58 o 
   6   4   8      450.95      438.36     17.67 o 
 -11   5   8      109.49      101.26      7.59 o 
  -9   5   8      398.97      375.92      9.76 o 
  -7   5   8      397.99      386.45     10.09 o 
  -5   5   8      175.41      184.75      6.87 o 
  -3   5   8     1418.78     1371.41     19.60 o 
  -1   5   8      708.87      731.86     18.27 o 
   1   5   8      705.26      696.22     14.59 o 
   3   5   8      654.53      592.46     23.75 o 
   5   5   8      227.21      230.88     15.38 o 
 -10   6   8      159.65      178.21     14.27 o 
  -8   6   8      591.61      627.68     22.81 o 
  -6   6   8      201.59      168.63     12.30 o 
  -4   6   8      402.20      390.46     10.53 o 
  -2   6   8      596.46      553.83     11.28 o 
   0   6   8      106.54      126.12      7.30 o 
   2   6   8      343.75      338.66     10.50 o 
   4   6   8      238.24      230.22     10.48 o 
  -9   7   8      154.63      154.24     11.68 o 
  -7   7   8      162.18      173.49      7.79 o 
  -5   7   8      136.50      146.88      8.60 o 
  -3   7   8      485.35      466.88     10.81 o 
  -1   7   8      297.74      300.16      9.97 o 
   1   7   8      313.80      302.81     14.75 o 
  -6   8   8       93.81       97.33      7.13 o 
  -4   8   8      158.52      145.32      7.98 o 
  -2   8   8      176.30      164.04      8.85 o 
   0   8   8       73.66       87.71      7.09 o 
 -12   0   9      271.99      251.49     11.59 o 
 -10   0   9      379.27      356.93     12.76 o 
  -8   0   9      546.12      581.56     18.64 o 
  -6   0   9     3571.94     3523.36     64.41 o 
  -4   0   9      851.09      842.22     27.05 o 
  -2   0   9     2605.89     2747.16     52.31 o 
   0   0   9     5924.16     6200.79    108.54 o 
   2   0   9      420.84      459.44     23.01 o 
   4   0   9      878.37      870.42     35.45 o 
   6   0   9      908.20      853.72     37.01 o 
 -13   1   9      326.96      319.07      9.70 o 
 -11   1   9      433.95      430.40     10.48 o 
  -9   1   9     1561.73     1604.04     23.88 o 
  -7   1   9     1685.09     1748.89     24.90 o 
  -5   1   9     1397.61     1412.06     27.94 o 
  -3   1   9      620.95      662.98     12.48 o 
  -1   1   9     1230.31     1277.84     20.17 o 
   1   1   9     1619.73     1660.30     24.98 o 
   3   1   9      582.02      571.61     18.88 o 
   5   1   9     1080.14     1038.00     28.88 o 
 -12   2   9      215.31      205.38      7.57 o 
 -10   2   9      289.13      296.65      8.35 o 
  -8   2   9      436.86      436.91      9.77 o 
  -6   2   9     2331.48     2372.66     28.49 o 
  -4   2   9      605.29      582.71     11.43 o 
  -2   2   9     1791.48     1789.38     26.14 o 
   0   2   9     3826.48     4000.62     60.14 o 
   2   2   9      291.07      284.32      9.93 o 
   4   2   9      572.91      580.64     19.70 o 
   6   2   9      613.54      592.11     21.30 o 
 -13   3   9      232.60      222.17      9.79 o 
 -11   3   9      336.10      351.95     11.53 o 
  -9   3   9     1022.41     1028.35     21.03 o 
  -7   3   9     1186.52     1143.89     18.61 o 
  -5   3   9     1035.21     1031.43     16.54 o 
  -3   3   9      557.91      564.45     11.52 o 
  -1   3   9      986.47      993.19     17.10 o 
   1   3   9     1102.37     1131.83     22.88 o 
   3   3   9      498.82      474.61     13.71 o 
   5   3   9      829.65      834.80     36.88 o 
 -12   4   9      147.22      146.36     16.25 o 
 -10   4   9      221.70      211.22      9.59 o 
  -8   4   9      398.72      383.90      9.80 o 
  -6   4   9     1145.20     1205.09     19.84 o 
  -4   4   9      629.17      599.71     10.81 o 
  -2   4   9     1252.31     1213.15     20.09 o 
   0   4   9     1978.11     2000.44     35.11 o 
   2   4   9      410.47      383.13     12.37 o 
   4   4   9      447.38      421.05     31.88 o 
 -11   5   9      172.95      189.08     11.44 o 
  -9   5   9      457.94      427.28     11.25 o 
  -7   5   9      515.02      477.05     13.23 o 
  -5   5   9      471.14      455.80     11.00 o 
  -3   5   9      317.39      273.25      7.36 o 
  -1   5   9      444.37      452.71     13.25 o 
   1   5   9      452.13      448.75     13.71 o 
   3   5   9      248.83      235.18     10.25 o 
 -10   6   9      105.37      131.06      7.89 o 
  -8   6   9      185.14      188.92      7.75 o 
  -6   6   9      312.83      336.70     10.07 o 
  -4   6   9      293.26      285.51      9.20 o 
  -2   6   9      429.11      419.27     11.32 o 
   0   6   9      563.20      528.18     19.45 o 
   2   6   9      202.43      209.35     10.04 o 
  -7   7   9      193.57      193.20      8.37 o 
  -5   7   9      203.13      221.01      9.84 o 
  -3   7   9      181.17      165.34      9.00 o 
  -1   7   9      193.30      228.77      9.16 o 
   1   7   9      202.36      206.30     10.53 o 
  -4   8   9      129.50      131.89      8.24 o 
 -12   0  10      251.46      245.53     17.35 o 
 -10   0  10     1391.67     1409.28     47.67 o 
  -8   0  10      407.04      448.22     22.14 o 
  -6   0  10     1368.81     1413.70     30.95 o 
  -4   0  10     1781.20     1818.41    152.30 o 
  -2   0  10      101.05       94.38     11.09 o 
   0   0  10     2956.67     3102.31     59.65 o 
   2   0  10     1002.97     1020.96     39.28 o 
   4   0  10      804.63      808.79     35.32 o 
 -13   1  10      105.61      111.47      7.97 o 
 -11   1  10      357.97      349.16     11.17 o 
  -9   1  10      606.45      568.49     18.35 o 
  -7   1  10      683.78      715.82     22.42 o 
  -5   1  10     2983.13     2943.79     39.70 o 
  -3   1  10      762.05      800.93     14.80 o 
  -1   1  10     2139.77     2258.63     32.38 o 
   1   1  10     1170.77     1211.27     24.06 o 
   3   1  10      313.30      267.96     23.18 o 
   5   1  10      601.67      571.76     21.00 o 
 -12   2  10      214.23      219.59      9.39 o 
 -10   2  10     1034.19     1043.27     21.66 o 
  -8   2  10      326.18      328.21     10.39 o 
  -6   2  10     1002.73     1065.57     21.08 o 
  -4   2  10     1201.81     1260.40     20.29 o 
  -2   2  10       70.52       74.24      4.90 o 
   0   2  10     2011.18     2046.31     35.48 o 
   2   2  10      650.92      656.23     16.62 o 
   4   2  10      573.91      564.74     20.46 o 
 -11   3  10      240.80      246.75      9.89 o 
  -9   3  10      463.57      462.55     12.89 o 
  -7   3  10      507.88      507.85     13.31 o 
  -5   3  10     1852.88     1870.97     27.65 o 
  -3   3  10      682.45      668.24     13.36 o 
  -1   3  10     1417.65     1431.38     22.99 o 
   1   3  10      934.02      941.62     20.90 o 
   3   3  10      279.91      262.54     13.32 o 
 -12   4  10      161.86      178.89      9.15 o 
 -10   4  10      560.81      525.82     17.66 o 
  -8   4  10      298.76      258.88     18.73 o 
  -6   4  10      699.61      677.78     20.07 o 
  -4   4  10      736.51      720.88     14.34 o 
  -2   4  10      175.81      200.36      7.14 o 
   0   4  10     1182.35     1131.72     23.91 o 
   2   4  10      460.46      452.20     14.15 o 
 -11   5  10      117.92      125.64     10.20 o 
  -9   5  10      224.70      246.29      8.59 o 
  -7   5  10      253.06      245.01      8.26 o 
  -5   5  10      711.32      711.61     17.47 o 
  -3   5  10      364.86      375.51     10.20 o 
  -1   5  10      610.67      551.12     15.46 o 
   1   5  10      451.27      414.82     19.84 o 
  -8   6  10      150.28      150.95      7.22 o 
  -6   6  10      278.24      288.82      9.48 o 
  -4   6  10      243.41      244.29     11.81 o 
  -2   6  10      106.11      127.09      8.62 o 
   0   6  10      379.01      372.32     13.22 o 
  -7   7  10      116.81      100.47      9.25 o 
  -5   7  10      247.17      248.27     10.28 o 
  -3   7  10      171.18      192.98     12.24 o 
  -1   7  10      257.68      231.35     10.80 o 
 -12   0  11      429.59      393.37     23.18 o 
 -10   0  11      129.04      115.17     11.96 o 
  -8   0  11     1443.72     1499.62     50.37 o 
  -6   0  11     1193.84     1148.38     27.48 o 
  -2   0  11     1780.22     1802.30     55.98 o 
   0   0  11      555.61      572.66     27.05 o 
   2   0  11      825.78      825.71     35.88 o 
 -11   1  11      153.16      158.65     10.06 o 
  -9   1  11      461.53      461.93     27.71 o 
  -7   1  11     1359.46     1341.95     25.59 o 
  -5   1  11      204.74      226.81     26.13 o 
  -3   1  11     1242.26     1200.68     20.32 o 
  -1   1  11      956.12     1000.40     18.20 o 
   1   1  11      762.75      795.17     24.08 o 
   3   1  11     1109.95     1134.86     31.63 o 
 -12   2  11      327.44      340.27     15.38 o 
 -10   2  11      121.08      127.73      9.71 o 
  -8   2  11     1007.56      985.28     26.70 o 
  -6   2  11      893.75      856.55     18.78 o 
  -4   2  11      684.32      684.63     13.80 o 
  -2   2  11     1232.24     1256.36     23.75 o 
   0   2  11      430.43      417.36     12.84 o 
   2   2  11      569.77      533.05     19.64 o 
 -11   3  11      174.41      154.50     10.58 o 
  -9   3  11      325.18      328.71     14.34 o 
  -7   3  11      910.03      880.14     19.55 o 
  -5   3  11      253.70      244.75      7.77 o 
  -3   3  11      744.87      783.76     15.43 o 
  -1   3  11      749.53      712.87     17.54 o 
   1   3  11      557.66      564.74     15.82 o 
   3   3  11      753.81      805.88     25.94 o 
 -10   4  11      125.38      138.30     10.80 o 
  -8   4  11      498.21      448.71     13.45 o 
  -6   4  11      611.09      569.95     15.28 o 
  -4   4  11      531.17      543.43     18.77 o 
  -2   4  11      750.83      710.15     23.22 o 
   0   4  11      428.88      442.06     13.96 o 
   2   4  11      393.25      395.92     13.73 o 
  -9   5  11      158.77      152.65      8.91 o 
  -7   5  11      390.41      390.40     16.62 o 
  -5   5  11      192.27      184.27     13.73 o 
  -3   5  11      271.54      311.68     16.63 o 
  -1   5  11      366.63      365.38     12.81 o 
   1   5  11      259.30      248.40     11.05 o 
  -8   6  11      154.80      150.28     11.22 o 
  -6   6  11      258.23      255.63     10.92 o 
  -4   6  11      218.80      229.82     10.13 o 
  -2   6  11      273.04      254.15     14.59 o 
 -12   0  12      378.38      359.44     22.70 o 
 -10   0  12      271.97      245.23     17.66 o 
  -8   0  12      357.41      361.92     21.57 o 
  -6   0  12     1105.26     1161.92     28.73 o 
  -4   0  12      747.21      712.42     20.99 o 
  -2   0  12      711.09      740.05     21.83 o 
   0   0  12      640.64      708.66     32.36 o 
   2   0  12     1121.50     1146.70     45.76 o 
 -11   1  12      580.38      567.23     20.25 o 
  -9   1  12       27.25       37.78      7.15 o 
  -7   1  12     1339.94     1337.39     26.36 o 
  -5   1  12      920.96      955.61     20.52 o 
  -3   1  12      327.54      346.63      9.83 o 
  -1   1  12      968.30      954.62     19.77 o 
   1   1  12      446.05      424.35     17.51 o 
 -10   2  12      218.04      219.37     12.26 o 
  -8   2  12      288.62      290.47     13.47 o 
  -6   2  12      828.02      822.84     23.06 o 
  -4   2  12      510.33      522.95     12.27 o 
  -2   2  12      552.84      551.45     15.86 o 
   0   2  12      447.12      461.00     14.24 o 
   2   2  12      814.52      858.64     27.90 o 
 -11   3  12      372.44      391.39     25.60 o 
  -9   3  12       51.12       42.57      7.11 o 
  -7   3  12      851.13      799.10     29.54 o 
  -5   3  12      661.82      653.86     24.99 o 
  -3   3  12      337.20      329.73      9.73 o 
  -1   3  12      671.18      683.88     17.86 o 
   1   3  12      347.39      341.53     12.73 o 
 -10   4  12      156.10      172.81     12.03 o 
  -8   4  12      222.45      214.04      9.58 o 
  -6   4  12      492.27      502.50     14.81 o 
  -4   4  12      311.90      335.23     10.02 o 
  -2   4  12      424.69      403.08     13.36 o 
   0   4  12      305.22      300.37     11.97 o 
  -7   5  12      350.21      361.58     12.86 o 
  -5   5  12      312.53      323.57     17.03 o 
  -3   5  12      235.49      208.78      9.80 o 
  -1   5  12      301.18      319.83     18.14 o 
 -10   0  13      439.64      466.61     26.10 o 
  -8   0  13      213.87      210.95     16.83 o 
  -6   0  13      485.03      503.07     17.57 o 
  -4   0  13      948.27     1001.37     27.39 o 
  -2   0  13      637.65      612.58     35.77 o 
   0   0  13      374.02      392.46     24.62 o 
 -11   1  13      476.63      447.05     18.44 o 
  -9   1  13      566.05      561.27     20.44 o 
  -7   1  13       29.84       29.74      5.81 o 
  -5   1  13     1397.41     1368.67     23.79 o 
  -3   1  13      457.57      489.52     14.53 o 
  -1   1  13      171.25      163.46      8.73 o 
 -10   2  13      346.28      351.51     16.28 o 
  -8   2  13      192.82      194.07     11.55 o 
  -6   2  13      364.50      339.01     16.55 o 
  -4   2  13      757.65      745.07     15.90 o 
  -2   2  13      480.53      497.53     15.00 o 
   0   2  13      273.34      320.30     15.51 o 
  -9   3  13      389.75      410.39     17.69 o 
  -7   3  13       61.32       46.27     11.31 o 
  -5   3  13      765.40      750.81     18.84 o 
  -3   3  13      392.43      379.93     13.04 o 
  -1   3  13      159.29      148.67      9.37 o 
  -8   4  13      177.03      161.28      8.82 o 
  -6   4  13      236.49      215.23      9.84 o 
  -4   4  13      508.50      522.07     22.27 o 
  -2   4  13      331.33      367.18     18.27 o 
  -8   0  14      604.59      635.55     31.88 o 
  -6   0  14      122.81      129.70     15.79 o 
  -4   0  14      455.00      464.35     21.99 o 
  -2   0  14      412.86      432.32     17.66 o 
  -9   1  14      537.75      556.78     21.18 o 
  -7   1  14      344.92      365.44     24.57 o 
  -5   1  14      147.49      156.28      9.87 o 
  -3   1  14     1249.13     1263.56     23.48 o 
  -8   2  14      466.18      477.54     19.22 o 
  -6   2  14      101.05       92.49      9.65 o 
  -4   2  14      358.23      345.93     10.92 o 
  -7   3  14      238.89      268.17     13.68 o 
  -5   3  14      172.47      172.46      9.14 o 
                                                 
